# Supplementary material for: The State of Squamate Genomics: Past, Present, and Future of Genome Research in the Most Speciose Terrestrial Vertebrate Order
Source: Genes (Basel). 2023 Jul 1;14(7):1387. doi: 10.3390/genes14071387 (PMC10379679; doi:10.3390/genes14071387)
Supplement: Supplementary file 1 [file genes-14-01387-s001.zip]

Archive with 1 entries (1 files):
- genes-2463361-Supplementary Data S1.xlsx
