# Supplementary material for: The State of Squamate Genomics: Past, Present, and Future of Genome Research in the Most Speciose Terrestrial Vertebrate Order
Source: Genes (Basel). 2023 Jul 1;14(7):1387. doi: 10.3390/genes14071387 (PMC10379679; doi:10.3390/genes14071387)
Supplement: Supplementary file 1 [file genes-14-01387-s001.zip › genes-2463361-Supplementary Data S1.xlsx]

## Sheet: Sheet1
Species	Major Clade	Family	Common Name	Assembly Accession	Genome Source	Assembly Length (bp)	Scaffold N50 (bp)	Coverage (X)	% Total Interspersed Repeats	% Complete & Single-Copy BUSCOs	Sequencing Technology	Second Generation	Third Generation	Optical Mapping
Eublepharis macularius	Gekkota	Eublepharidae	Common leopard gecko	GCA_028583425.1	NCBI	2237397408	145573841	30	51.21	93	PacBio Sequel	N	Y	N
Gekko gecko	Gekkota	Gekkonidae	Tokay Gecko	GCA_029375565.1	NCBI	2741107181	190862615	25	57.08	92.6	Oxford Nanopore; Illumina NextSeq	Y	Y	N
Gekko japonicus	Gekkota	Gekkonidae	Schlegel's Japanese gecko	GCA_001447785.1	NCBI	2490274461	707733	95	48.97	86	Illumina HiSeq2000	Y	N	N
Lepidodactylus listeri	Gekkota	Gekkonidae	Christmas Island Chained Gecko	GCA_029233225.1	NCBI	2348847456	119873534	30	53.49	92.3	PacBio HiFi; Illumina NovaSeq 6000	Y	Y	N
Paroedura picta	Gekkota	Gekkonidae	Madagascar ground gecko	GCA_003118565.2	NCBI	1562175643	109004681	77.7	38.33	84.9	Illumina HiSeq	Y	N	N
Sphaerodactylus townsendii	Gekkota	Sphaerodactylidae	Puerto Rican Sandy Geckolet	GCA_021028975.2	NCBI	1810846735	133801376	160	44.23	87.7	Illumina HiSeq	Y	N	N
Plestiodon gilberti	Scincoidea	Scincidae	Western Redtail Skink	GCA_026170595.1	NCBI	1571222493	231322181	56	45.66	94.3	PacBio Sequel II; Illumina NovaSeq; Dovetails OmniC	Y	Y	N
Lerista edwardsae	Scincoidea	Scincidae	Myall Slider	GCA_029204185.1	NCBI	1740840159	11085295	90	45.35	86.6	Illumina NovaSeq	Y	N	N
Hemicordylus capensis	Scincoidea	Cordylidae	Graceful Crag Lizard	GCA_027244095.1	NCBI	2294751221	359646233	43	55.53	93.8	PacBio Sequel IIe; Dovetail Omni-C	Y	Y	N
Tretioscincus oriximinensis	Lacertoidea	Gymnophthalmidae	Oriximina lizard	GCA_022410635.1	NCBI	1563094034	1528078	221	43.95	91.2	Illumina MiSeq; Illumina HiSeq	Y	N	N
Calyptommatus sinebrachiatus	Lacertoidea	Gymnophthalmidae	Lesser microteiid	GCA_022412395.1	NCBI	1750921936	5507198	167	38.53	88.1	Illumina HiSeq	Y	N	N
Zootoca vivipara	Lacertoidea	Lacertidae	Common Lizard	GCA_011800845.1	NCBI	1464300591	92810032	70	38.28	92.8	Illumina HiSeq; PacBio Sequel	Y	Y	N
Darevskia valentini	Lacertoidea	Lacertidae	Caucasian Rock Lizard	GCA_024498535.1	NCBI	1455696420	3939878	30	37.65	87.4	10x	Y	N	N
Lacerta agilis	Lacertoidea	Lacertidae	Sand lizard	GCA_009819545.1	NCBI	1429379209	86565987	63.42	39.59	92.5	PacBio Sequel I CLR; Illumina NovaSeq; Arima Genomics Hi-C; Bionano Genomics DLS	Y	Y	Y
Lacerta bilineata	Lacertoidea	Lacertidae	Western green lizard	GCA_900245895.1	NCBI	1418148937	368212	48	40.01	89.8	PacBio; Illumina	Y	Y	N
Lacerta viridis	Lacertoidea	Lacertidae	Eastern green lizard	GCA_900245905.1	NCBI	1439843026	662519	48	40.05	91.2	PacBio; Illumina	Y	Y	N
Podarcis muralis	Lacertoidea	Lacertidae	Common wall lizard	GCA_004329235.1	NCBI	1511020169	92398148	100	41.87	91.8	PacBio; HiSeq; Chicago; HiC	Y	Y	N
Podarcis raffonei	Lacertoidea	Lacertidae	Aeolian Wall Lizard	GCA_027172205.1	NCBI	1513131503	93623253	31.05	45.9	93.2	PacBio Sequel II HiFi; Bionano DLS; Arima Hi-C v2	N	Y	Y
Aspidoscelis tigris	Lacertoidea	Teiidae	Western whiptail	GCA_023333525.1	NCBI	1335668279	93690953	51	45.57	78	PacBio Sequel IIe; Dovetails OmniC; Illumina NovaSeq	Y	Y	N
Aspidoscelis marmoratus	Lacertoidea	Teiidae	Marbled Whiptail	GCA_014337955.1	NCBI	1639530780	32220929	192	40.96	92.6	Illumina HiSeq	Y	N	N
Salvator merianae	Lacertoidea	Teiidae	Argentine black and white tegu	GCA_003586115.2	NCBI	2068170046	55382274	134	44.09	88.3	Illumina MiSeq; Illumina HiSeq; PacBio RSII; Optical map	Y	Y	Y
Anniella stebbinsi	Anguimorpha	Anguidae	Southern California Legless Lizard	GCA_029215795.1	NCBI	1891076299	276533474	47	51.18	94.1	PacBio Sequel IIe; Illumina NovaSeq; Dovetail OmniC	Y	Y	N
Elgaria multicarinata	Anguimorpha	Anguidae	Southern alligator lizard	GCA_023053675.1	NCBI	1810901894	115422351	36	48.03	93.9	PacBio Sequel II; PacBio Sequel IIe; Dovetails OmniC; Illumina NovaSeq	Y	Y	N
Ophisaurus gracilis	Anguimorpha	Anguidae	Asian glass lizard	http://gigadb.org/dataset/100119	GigaDB	1781357942	1273270	86	46.04	87.9	Illumina HiSeq2000	Y	N	N
Heloderma charlesbogerti	Anguimorpha	Helodermatidae	Guatemala Beaded Lizard	GCA_026122225.1	NCBI	2303480078	1358783	86	57.35	90.8	PacBio Sequel II	N	Y	N
Shinisaurus crocodilurus	Anguimorpha	Shinisauridae	Chinese crocodile lizard	GCA_021292165.1	NCBI	2189995079	1469749	339.9	45.56	88.3	PacBio; Illumina HiSeq	Y	N	N
Varanus salvator	Anguimorpha	Varanidae	Common Water monitor	GCA_023646645.1	NCBI	1702541687	71461993	98.6	35.51	87.7	Illumina NovaSeq; PacBio Sequel	Y	Y	N
Varanus komodoensis	Anguimorpha	Varanidae	Komodo dragon	GCA_004798865.1	NCBI	1507945839	23221552	144	34.91	91.6	PacBio; Oxford Nanopore MinION; BioNano physical mapping; 10X Genomics	Y	Y	Y
Calotes versicolor	Iguania	Agamidae	Oriental garden lizard	GCA_020711275.1	NCBI	1334025125	1066	14	36.23	9.3	Illumina HiSeq	Y	N	N
Phrynocephalus forsythii	Iguania	Agamidae	Forsyth's Toadhead Agama	GCA_029282475.1	NCBI	1816888593	133255571	100	46.25	91.9	Illumina	Y	N	N
Phrynocephalus versicolor	Iguania	Agamidae	Tuvan Toad-headed Agama	GCA_023846285.1	NCBI	1603387288	49226030	65.57	42	88.2	10X Genomics	Y	N	N
Pogona vitticeps	Iguania	Agamidae	Central bearded dragon	GCA_900067755.1	NCBI	1716675060	2477614	83	36.64	91.8	Illumina HiSeq 2000	Y	N	N
Anolis auratus	Iguania	Dactyloidae	Grass anole	https://doi.org/10.7910/DVN/NGSGCG	https://doi.org/10.7910/DVN/NGSGCG	2017601698	48995	141	37	71.6	Illumina HiSeq 2000; Illumina HiSeq 2500	Y	N	N
Anolis carolinensis	Iguania	Dactyloidae	Green anole	GCA_000090745.2	NCBI	1799143587	150641573	7.1	46.85	85.9	ABI	Y	N	N
Anolis sagrei	Iguania	Dactyloidae	Brown anole	GCA_025583915.1	NCBI	1926425113	253587442	100	53.33	91.4	Illumina HiSeq	Y	N	N
Ctenosaura bakeri	Iguania	Iguanidae	Utila Spiny-tailed Iguana	GCA_948474755.1	NCBI	1915228381	444732	33	45.87	85.4	Nanopore MinION	N	Y	N
Iguana delicatissima	Iguania	Iguanidae	West Indian Iguana	GCA_948472985.1	NCBI	1911280145	712766	37	45.14	86.9	Nanopore MinION	N	Y	N
Phrynosoma blainvillii	Iguania	Phrynosomatidae	San Diego Horned Lizard	GCA_026167975.1	NCBI	1968358621	352551559	40	53.71	84.2	PacBio Sequel II; Illumina NovaSeq; Dovetail Genomics Omni-C	Y	Y	N
Phrynosoma platyrhinos	Iguania	Phrynosomatidae	Desert Horned Lizard	GCA_020142125.1	NCBI	1901839624	273212747	21053.7	46.41	89.3	Illumina	Y	N	N
Sceloporus occidentalis	Iguania	Phrynosomatidae	Western fence lizard	GCA_023333645.1	NCBI	3186658811	98418489	37	46.42	47.4	PacBio Sequel II; PacBIo Sequel IIe; Dovetail's OmniC; Illumina NovaSeq	Y	Y	N
Sceloporus tristichus	Iguania	Phrynosomatidae	Plateau Fence Lizard	GCA_016801065.1	NCBI	1815771249	269060969	25615.68	44.65	91.8	Illumina HiSeq; Illumina HiSeq	Y	N	N
Sceloporus undulatus	Iguania	Phrynosomatidae	Eastern fence lizard	GCA_019175285.1	NCBI	1905484175	275632209	4859	42.91	90.7	Illumina HiSeq; PacBio	Y	Y	N
Boa constrictor	Serpentes	Boidae	Boa constrictor	10.6084/m9.figshare.9793013	Figshare	1442930293	4505203	125	31.67	92.9	Illumina (mate-pair and paired-end)	Y	N	N
Charina bottae	Serpentes	Boidae	Northern Rubber Boa	GCA_023362775.1	NCBI	1804939834	97015800	30	46.31	92.9	PacBio Sequel IIe; Dovetail's OmniC; Illumina NovaSeq	Y	Y	N
Ahaetulla prasina	Serpentes	Colubridae	Asian vine snake	GCA_028640845.1	NCBI	1772420080	231952326	140	53.01	90	MGISEQ-2000; Oxford Nanopore PromethION; Illumina HiSeq	Y	Y	N
Arizona elegans	Serpentes	Colubridae	California glossy snake	GCA_022577455.1	NCBI	1842551953	105945816	31	47.92	92	PacBio Sequel II; PacBio Sequel IIe; Dovetail OmniC; Illumina NovaSeq	Y	Y	N
Chrysopelea ornata	Serpentes	Colubridae	Golden flying snake	GCA_019457695.1	NCBI	1334265196	1564	25	39.33	15.4	Illumina NovaSeq	Y	N	N
Pantherophis guttatus	Serpentes	Colubridae	Eastern corn snake	GCA_001185365.2	NCBI	1706961544	16790024	75	43.67	89.7	Illumina HiSeq; BioNano genome maps	Y	N	Y
Pantherophis obsoletus	Serpentes	Colubridae	Western rat snake	GCA_012654085.1	NCBI	1692461844	14519768	92	44.4	87.9	Illumina HiSeq	Y	N	N
Pituophis catenifer	Serpentes	Colubridae	Gopher/bullsnake	GCA_029215685.1	NCBI	1682881129	216834086	40	49.16	86.1	Illumina NovaSeq; Dovetail OmniC; PacBio Sequel IIe	Y	Y	N
Ptyas mucosa	Serpentes	Colubridae	Indian rat snake	GCA_012654045.1	NCBI	1721466642	15963960	59	44.79	88.9	Illumina HiSeq	Y	N	N
Diadophis punctatus	Serpentes	Dipsadidae	Ringneck snake	GCA_023053685.1	NCBI	1783023707	83654930	38	49.84	90.1	PacBio Sequel IIe; Dovetails OmniC; Illumina NovaSeq	Y	Y	N
Imantodes cenchoa	Serpentes	Dipsadidae	Blunthead Tree Snake	GCA_027560375.1	NCBI	1385158126	52356	95	40.69	61.7	Illumina	Y	N	N
Thermophis baileyi	Serpentes	Dipsadidae	Xisang hot-spring keel-back	GCA_003457575.1	NCBI	1747678728	2413955	185	40.38	90.6	Illumina HiSeq	Y	N	N
Bungarus multicinctus	Serpentes	Elapidae	Many-banded krait	GCA_023653725.1	NCBI	1593755901	135406522	80	43.88	90.5	PacBio Sequel	N	Y	N
Emydocephalus ijimae	Serpentes	Elapidae	Turtlehead sea snake	GCA_004319985.1	NCBI	1625199642	18937	82	47.93	54.5	Illumina HiSeq X	Y	N	N
Hydrophis curtus	Serpentes	Elapidae	Shaw's sea snake	GCA_019472885.1	NCBI	1964827820	266229956	290	55.32	90.1	PacBio Sequel; Illumina HiSeq	Y	Y	N
Hydrophis cyanocinctus	Serpentes	Elapidae	Annulated sea snake	GCA_004023725.1	NCBI	1389857256	7437	100	33.27	32.4	Illumina NovaSeq	Y	N	N
Hydrophis hardwickii	Serpentes	Elapidae	Hardwicke's spine-bellied sea snake	GCA_004023765.1	NCBI	1296394113	5391	86	32.26	28.3	Illumina NovaSeq	Y	N	N
Hydrophis melanocephalus	Serpentes	Elapidae	Slender-necked sea snake	GCA_004320005.1	NCBI	1402639853	59810	155	33.08	74.8	Illumina HiSeq 2500; Illumina HiSeq 1500; Illumina MiSeq	Y	N	N
Laticauda colubrina	Serpentes	Elapidae	Yellow-lipped sea krait	GCA_004320045.1	NCBI	2024687924	3139541	44.7	45.1	85.6	Illumina HiSeq X	Y	N	N
Laticauda laticaudata	Serpentes	Elapidae	Blue-lipped sea krait	GCA_004320025.1	NCBI	1558706106	39330	133	44.97	65.9	Illumina HiSeq 2500; PacBio RS II	Y	Y	N
Naja naja	Serpentes	Elapidae	Spectacled cobra	GCA_009733165.1	NCBI	1768535092	224088900	60	44.19	87.8	Illumina HiSeq; Oxford Nanopore; PacBio; Bionano	Y	Y	Y
Notechis scutatus	Serpentes	Elapidae	Mainland tiger snake	GCA_900518725.1	NCBI	1665525958	5997050	71	43.08	85.7	10x Chromium linked reads	Y	N	N
Ophiophagus hannah	Serpentes	Elapidae	King cobra	GCA_000516915.1	NCBI	1594074654	241519	28	32.97	77.6	Illumina HiSeq	Y	N	N
Pseudonaja textilis	Serpentes	Elapidae	Eastern brown snake	GCA_900518735.1	NCBI	1590035073	14685528	73	43.44	88.3	10x Chromium linked reads	Y	N	N
Myanophis thanlyinensis	Serpentes	Homalapsidae	-	GCA_017656035.1	NCBI	1315615078	7375	81	37.09	38.8	Illumina NovaSeq	Y	N	N
Boaedon fuliginosus	Serpentes	Lamprophiidae	Brown House Snake	GCA_027560395.1	NCBI	1404044445	62558	105	40.39	63.2	Illumina	Y	N	N
Thamnophis elegans	Serpentes	Natricidae	Western terrestrial garter snake	GCA_009769535.1	NCBI	1672190305	100851885	62.12	45.44	31.3	PacBio Sequel I CLR; Illumina NovaSeq; Arima Genomics Hi-C; Bionano Genomics DLS	Y	Y	Y
Thamnophis sirtalis	Serpentes	Natricidae	Common garter snake	GCA_001077635.2	NCBI	1424897867	647592	72	29.01	67.6	Illumina	Y	N	N
Tropidonophis doriae	Serpentes	Natricidae	Barred keelback	GCA_026931265.2	NCBI	1321534600	3479	100	37.23	21.7	Illumina	Y	N	N
Psammodynastes pulverulentus	Serpentes	Pseudaspididae	Common Mock Viper	GCA_025802295.1	NCBI	1470439028	69323547	105	29.82	75.6	Illumina	Y	N	N
Morelia viridis	Serpentes	Pythonidae	Green tree python	GCA_027559625.1	NCBI	1380678911	205778	105	29.21	84.1	Illumina	Y	N	N
Python bivittatus	Serpentes	Pythonidae	Burmese Python	GCA_000186305.2	NCBI	1435052152	213970	20	29.27	88.4	Illumina; 454	Y	N	N
Simalia boeleni	Serpentes	Pythonidae	Boelen’s python	GCA_026541955.2	NCBI	1433213430	143246	130	16.87	42.9	Illumina	Y	N	N
Anilios bituberculatus	Serpentes	Typhlopidae	Prong-snouted blind snake	GCA_022379055.1	NCBI	1642818667	1985	15	43.07	19.1	Illumina GAIIx	Y	N	N
Azemiops feae	Serpentes	Viperidae	Black-headed Burmese viper	GCA_023970755.1	NCBI	1557776103	1579000	124	44.11	89.7	Illumina HiSeq; PacBio Sequel	Y	Y	N
Bothrops jararaca	Serpentes	Viperidae	Jararaca	GCA_018340635.1	NCBI	1672323932	164310	150	46.29	74.5	Illumina HiSeq; Illumina MiSeq; PacBio RSII	Y	Y	N
Crotalus adamanteus	Serpentes	Viperidae	Eastern diamondback rattlesnake	GCA_018446365.1	NCBI	1597647985	338034	60	46.19	87.7	Illumina HiSeq; Oxford Nanopore; PacBio	Y	Y	N
Crotalus horridus	Serpentes	Viperidae	Timber rattlesnake	GCA_001625485.1	NCBI	1520334138	23829	135	32.7	58.3	Illumina	Y	N	N
Crotalus oreganus	Serpentes	Viperidae	Northern Pacific Rattlesnake	GCA_024509115.1	NCBI	1564795203	110762666	27	45.49	87.3	PacBio Sequel II; PacBio Sequel IIe; Dovetails OmniC; Illumina NovaSeq	Y	Y	N
Crotalus pyrrhus	Serpentes	Viperidae	Southwestern Speckled Rattlesnake	GCA_000737285.1	NCBI	1126791715	2106662	40	27.78	26.1	Illumina HiSeq	Y	N	N
Crotalus tigris	Serpentes	Viperidae	Tiger rattlesnake	GCA_016545835.1	NCBI	1612002213	179897795	168	46.4	90.8	PacBio Sequel; Illumina	Y	Y	N
Crotalus viridis	Serpentes	Viperidae	Prairie rattlesnake	GCA_003400415.2	NCBI	1340198908	2074883	1000	35.41	77.7	Illumina HiSeq	Y	N	N
Daboia siamensis	Serpentes	Viperidae	Eastern Russel’s Viper	GCA_024449315.1	NCBI	1663732363	1108672	69	43.58	82.6	10x linked reads	Y	N	N
Deinagkistrodon acutus	Serpentes	Viperidae	Chinese moccasin	https://doi.org/10.5524/100196	GigaDB	1506308921	2120000	238	36.24	90.3	Illumina HiSeq2000	Y	N	N
Protobothrops flavoviridis	Serpentes	Viperidae	Habu viper	GCA_003402635.1	NCBI	1413200976	467050	96	37.14	86.9	Illumina MiSeq; Roche 454	Y	N	N
Protobothrops mucrosquamatus	Serpentes	Viperidae	Brown spotted viper	GCA_001527695.3	NCBI	1673876332	424052	85.9	36.53	82	Illumina HiSeq 2500	Y	N	N
Vipera berus	Serpentes	Viperidae	Common European adder	GCA_000800605.1	NCBI	1532390814	126452	121	33.77	77.1	Illumina	Y	N	N
Vipera latastei	Serpentes	Viperidae	Lataste’s Viper	GCA_024294605.1	NCBI	1631568913	560665	31.51	47.11	91.7	PacBio Sequel II HiFi	N	Y	N
Vipera ursinii	Serpentes	Viperidae	Meadow Viper	GCA_947247035.1	NCBI	1625006165	212821320	28	50.35	91.1	PacBio; Arima2	N	Y	N
Alligator mississippiensis	Crocodyla	OUTGROUP	American Alligator	GCA_000281125.4	NCBI	2161730208	18600682	156	37.73	93.8	Illumina GAIIx; Illumina HiSeq	Y	N	N
Chrysemys picta	Testudines	OUTGROUP	Painted turtle	GCA_011386835.1	NCBI	2335704405	4794682	74	39.05	92.6	Illumina	Y	N	N
Gallus gallus	Aves	OUTGROUP	chicken	GCA_024206055.1	NCBI	1100561203	91315245	80	12.32	96.9	PacBio RSII; Oxford Nanopore PromethION; Illumina NovaSeq	Y	Y	N
Homo sapiens	Mammalia	OUTGROUP	Human	GCA_000001405.29	NCBI	3099441038	67794873	60	53.94	98.5		Y	Y	N
Sphenodon punctatus	Rhynchocephalia	OUTGROUP	Tuatara	GCA_003113815.1	NCBI	4272214985	3052611	127	55.39	85	Illumina HiSeq	Y	N	N
